# Supplementary material for: Glutathione peroxidase 2 knockdown suppresses gastric cancer progression and metastasis via regulation of kynurenine metabolism
Source: Oncogene. 2023 May 3;42(24):1994–2006. doi: 10.1038/s41388-023-02708-4 (PMC10256612; doi:10.1038/s41388-023-02708-4)
Supplement: Supplementary file 1 — SUPPLEMENTAL MATERIAL [file 41388_2023_2708_MOESM1_ESM.xlsx]

## Sheet: Supplementary table 1
Supplementary table 1: GPx2 expression and clinicopathologic characteristics in GC patients
Patient ID	H-score（GC tissues）	H-score（Paracancerous tissues）	Survival time	Survival status	Age	Sex	Laurance type	Tumor size	T stage	N stage	M stage	TNM stage	CEA	CA199	KI67 status
1	8	2	6	1	57	Male	d	3.1-2.5-1.5	4	3	0	ⅢB	5	320.22	negative
2	8	6	17	1	87	Male	i	5.5-5-1.8	3	2	0	ⅢA	4	4.65	negative
3	12	12	71	0	56	Female	i	7.1-6.1-1.8	4	0	0	IIB	3.0	27.30	negative
4	4	8	15	1	68	Female	d	9-9-1.5	4	0	0	ⅡB			negative
5	3	-	22	1	65	Male	i	5-3-2	4	2	1	Ⅳ	5.1	20.35	negative
6	3	8	36	1	69	Male	i	3-3-1.8	4	3	0	ⅢB			negative
7	6	-	71	0	64	Male	i	6-5.5-1.5	4	1	0	ⅢA	12.8	166.86	negative
8	12	-	16	1	58	Male	d	6.8-5-3	4	2	0	ⅢA	1.7	8.61	negative
9	8	8	71	0	67	Male	i	4-4-1.5	4	3	0	IIIB			negative
10	8	8	70	0	72	Male	i	5-5-2	4	0	0	IIB			negative
11	12	12	11	1	78	Male	i	5-4-2	4	1	0	IIIA	3.3	322.12	positive
12	12	8	30	1	69	Male	i	3-1.5-1	2	0	0	ⅠB	3.7	2	positive
13	8	-	70	0	50	Male	i	4-3.1-2	4	3	0	IIIB			positive
14	8	8	50	1	57	Female	i	5.5-4-2.6	4	3	0	IIIC	11.7	229.93	positive
15	8	8	69	0	55	Male	i	2.8-2-1.5	2	3	0	IIIA			negative
16	8	-	6	1	60	Male	i	4.3-4-3，3-1-0.5	4	3	1	IV	4.6	22.68	unknown
17	8	-	46	1	70	Male	i	5.1-4-2	4	2	0	IIIA	6.3	7.04	positive
18	8	10	5	1	50	Female	d	9-9-2.5	4	3	0	IIIC	1	7.28	negative
19	12	6	9	1	65	Male	i	2.6-2-1.5	4	3	0	ⅢC	2.2	21.31	positive
20	8	8	5	1	55	Male	i	4.5-3.5-1.8	2	3	0	IIIB			positive
21	12	8	68	0	61	Male	m	3-2.3·	1	0	0	ⅠA	3.1	2	negative
22	12	4	17	1	62	Male	i	7-5-2	4	3	1	Ⅳ	2.5	188.68	negative
23	12	-	68	0	63	Male		6-6-1.5	4	3	0	IIIB	4.9	7.56	negative
24	8	-	68	0	65	Female	m	6-6-2	4	3	0	IIIB	1.8	34.82	negative
25	8	-	13	1	78	Male	i	6-5.5-2	4	3	0	IIIB	2.9	30.97	positive
26	12	-	15	1	63	Male	m	8-7-2	4	3	1	IV			positive
27	12	9	62	1	70	Male	i	3.4-2.2-1.8	4	2	0	IIIA	3.3	53.7	positive
28	-	12	47	1	87	Male	i	3-2.5-1	4	1	0	IIIA	2.1	100.94	negative
29	-	-	35	1	75	Male	d	6.5-3-1	2	3	0	IIA	1.3	5.52	negative
30	12	6	67	0	64	Female	m	2.4-2.4-1	4	3	0	IIIB	1.4	24.23	positive
31	6	-	66	0	64	Male	i	6.8-6-1.5	4	0	0	IIB			negative
32	12	-	66	0	78	Female	i	5.5-5-2	4	0	0	IIB	1.8	27.14	positive
33	-	6	65	0	63	Male	d	7-5-1.5	4	1	0	IIIA	3.7	19.79	negative
34	12	6	65	0	58	Male	i	3.3-2.5-2	4	1	0	IIIA	2.9	12.21	positive
35	12	-	15	1	81	Female	m	6-5-3	4	3	0	IV	7.4	23.46	positive
36	12	-	65	0	32	Female	d	6-5	4	3	0	IIIC	1.1	2	positive
37	-	6	9	1	67	Male	i	7-4-1.5	4	2	0	IIIB	1.3	7.19	negative
38	-	-	28	1	59	Male	d	5.5-5-1.8	4	3	0	IIIB	2.7	8.64	negative
39	-	8	33	1	79	Male	m	7.2-5.7-2	4	2	0	IIIB	31.4	114.16	negative
40	8	-	37	1	61	Female	i	7-6-1.5	4	1	1	IV	1.7	4.77	positive
41	-	6	8	1	53	Male	m	5-4	4	3	1	IV	8.7	137.73	negative
42	8	6	64	0	58	Male	i	3.6-3-2	4	1	0	IIIA	7	5.84	positive
43	12	8	33	1	65	Female		6.5-6-2	4	3	0	IIIB	20.4	＜2	positive
44	12	6	13	1	91	Female		8-6-2.5	4	3	1	IV	186	2	positive
45	8	-	14	1	63	Female	m	3-2-1.5	4	3	0	IIIC	1.6	84.81	positive
46	12	9	63	0	66	Male	i	4.5-4-3	4	0	0	IIB			positive
47	12	9	63	0	64	Female	d	8-6-2	4	3	0	IIIB	1.6	3.62	positive
48	8	-	20	1	60	Male	i	5.5-4-3	4	3	1	IV	0.7	2.52	positive
49	12	-	57	1	48	Female	d	6-3.5-2	4	3	0	IIIC	1.5	2	negative
50	8	-	63	0	76	Male	i	8-6-1	4	0	0	IIB	3.8	52.45	positive
51	8	3	9	1	71	Male	i	3-2.8-1.5	4	2	0	IIIA	10.9	20.27	positive
52	8	10	62	0	64	Male	i	5.5-4-1	4	1	0	IIIA	1.2	4.47	negative
53	-	8	62	0	64	Female	d	13-5-1.5	4	3	0	IIIC	23.9	493.89	negative
54	12	10	62	0	66	Male	i	3-2	1	0	0	IA	3.3	6.04	negative
55	8	-	17	1	72	Female	i	6-4.5-1.5	4	1	0	IIIA	1.5	18.3	positive
56	12	-	62	0	75	Male	i	2.1-2-1.3	4	1	0	IIIA	2.7	49.58	positive
57	12	12	6	1	66	Female	m	5-4-1.2	4	3	0	IIIB	10.6	286.64	negative
58	-	-	62	0	64	Male	i	4-3-1.2	4	0	0	IIB	4.9	2	negative
59	-	8	30	1	79	Male	i	--	1	0	0	I	1.4	6.02	negative
60	12	-	61	0	62	Male	i	3-2.2-1.2	2	0	0	ⅠB	4.1	3.24	negative
61	4	4	61	0	66	Male	d	10-10-2	4	1	0	ⅢA	1	4.8	negative
62	8	6	61	0	85	Female	i	6.2-5-1.5	4	3	0	IIIB	9.6	460.8	negative
63	-	8	16	1	53	Female	d	5-3.5-1.5	4	3	1	IV	1.5	4.35	negative
64	12	-	60	0	65	Male	i	3.3-2.8-1	4	3	0	IIIC			positive
65	12	-	60	0	70	Male	i	3.5-2.8-2	4	1	0	IIIA	4.6	4.51	positive
66	8	-	60	0	65	Male	i	2.5-2.2-0.4	2	0	0	IA			positive
67	8	6	16	1	64	Female	d	8.1-4.8-2	4	3	0	IIIC			positive
68	12	4	60	0	80	Male		7-5-1.2	4	3	0	IIIB	5.7	14.22	positive
69	8	-	37	1	57	Female	i	3-2.6-1	4	2	0	IIIA			positive
70	8	8	59	0	68	Male	m	5.5-4-1.8	4	2	0	IIIA	3	1841.54	negative
71	3	6	10	1	77	Male	i	6-5-1.5	4	3	0	IIIB	3.1	99.29	negative
72	12	-	17	1	67	Female	m	3-3.2-.8	4	2	0	IIIA	4.4	530.91	negative
73	12	8	9	1	67	Female	i	7.5-6.5-2	4	3	1	IV			positive
74	8	8	59	0	70	Male	d	6-4.5-2	4	2	0	IIIA	16.6	89.06	negative
75	8	-	59	0	63	Female	i	3.5-2.5-2.3	4	0	0	IIB	2.8	2.9	positive
76	12	9	16	1	59	Female	d	4.1-2.8-2	4	3	0	IIIC			negative
77	12	-	14	1	54	Male	i	5-4-2.5	4	3	0	IIIB	0.9	2.29	unknown
78	12	-	17	1	88	Male	i	3.5-4-1	4	0	0	IIB	5.5	30.67	positive
79	12	-	19	1	48	Male	d	6-6-1.5	4	3	0	IIIB	2.1	175	positive
80	8	4	12	1	69	Female	i	8.5-8-4	4	1	1	IV	3.8	4.42	positive
81	12	10	58	0	76	Female	i	4-7-0.8	4	1	0	IIIA	3.8	4.12	positive
82	-	9	58	0	52	Female	i	3.5-2.5-2	2	3	0	IIIB	0.7	23.62	unknown
83	8	-	58	0	71	Male	i	6.5-6.5-2	4	1	0	IIIA	4.7	3.84	negative
84	8	8	58	0	72	Male	i	6-5-1.5	4	0	0	IIB	1.1	2.42	positive
85	12	10	57	0	53	Male	i	7-4-2	4	3	0	IIIB	0.5	53.24	positive
86	12	6	14	1	69	Male	i	2.5-2-1	4	0	0	IIB			positive
87	8	-	17	1	81	Male	i	4-3-1	4	3	0	IIIB	2.7	60.55	positive
88	8	12	57	0	65	Male	i	2.5-2.5-.8	2	0	0	IB	4.3	14.25	positive
89	8	9	8	1	62	Male	i	7-5.5-2.5	4	3	1	IV			negative
90	12	9	16	1	52	Male	i	4.5-4-2	4	2	0	IIIA	0.9	2.97	positive
91	8	-	14	1	69	Male	i	8-5-1	4	0	0	IIB	4.8	6.86	unknown
92	12	6	56	0	61	Male	i	6-5-1	4	Unkown	0	Unkown	5.8	7.71	negative
93	-	9	24	1	60	Male	i	8.5-7.5-2	4	2	0	IIIA	82.3	2	negative
94	12	10	55	0	60	Female	d	4.8-4.5-2.5	4	3	0	IIIC	1	16	negative
95	12	-	56	0	65	Female	m	4.2-4-1.2	4	3	0	IIIB	1	216.29	positive
96	12	-	56	0	63	Female	m	4-4-1.5	4	1	0	IIIA			positive
97	12	9	55	0	63	Male	d	3-3-0.8	4	2	0	IIIA	3.9	568.1	positive
98	12	-	56	0	63	Male	i	6.6-5.6-1.3	4	3	0	IIIB	5	4.65	positive
99	12	6	55	0	81	Male	i	3-2.8-1.2	4	0	0	IIB	2.8	2	positive
100	12	-	55	0	61	Male	d	4.8-3.8-1.2	4	3	0	IIIC	1.8	42.3	negative
101	12	8	13	1	61	Male	i	7-5.5-2	4	3	0	IIIB	6.1	690.37	negative
102	12	8	55	0	59	Female	m	10-5-3	4	0	0	IIIA	170.1	565.58	negative
103	12	12	1	1	86	Male	i	4.5-4-1.5	4	3	0	IIIB	5.8	176.65	positive
104	12	12	54	0	70	Male	i	9-7-3.5	Unkown	Unkown	Unkown	Unkown	0.9	2	negative
105	-	-	54	0	65	Male	d	3.5-3-1	4	1	0	IIIA	4.8	3.75	negative
106	12	-	54	0	79	Male	i	8-6.5-1.5	4	1	0	IIIA			negative
107	-	9	54	0	66	Male	i	4-3-2	4	2	0	IIIB			negative
108	-	10	54	0	54	Female	d	--	4	3	0	IIIC	1.6	2.58	negative
109	12	6	54	0	64	Female	i	3-2.5-1.5	Unkown	Unkown	Unkown	Unkown	1.6	2	negative
110	-	-	54	0	76	Male	i	4-3.5-1	4	0	0	IIIA	2.6	2.72	negative
111	6	6	92	0	61	Female	i	6.7*4*3.5	4	1	0	IIIA	2.28	741.4	negative
112	12	2	92	0	65	Male	i	3*2.5*3	3	1	0	IIB	1.95	6.97	negative
113	6	6	91	0	68	Female	m	4*2.2*0.9	3	3	0	IIIB	392.7	9.27	negative
114	8	8	91	0	63	Male	m	5.5*5.5*1.2	4	3	0	IIIB	4.86	22.95	negative
115	12	4	53	1	57	Female	i	4.5*4*1	1	3	0	IIB	3.06	10.21	negative
116	8	0	38	1	57	Male	i	5*4.5*1	4	3	0	IIIC	31.47	＜2.00	positive
117	3	1	91	0	58	Male		5*4.5*1	4	1	0	IIIA	1.55	13.49	negative
118	8	2	23	1	52	Male	d	7.5*3.5*3	4	3	0	IIIC	1.48	24.13	positive
119	8	8	12	1	66	Female	m	5.2*4.2*2.5	4	3	0	IIIB	5.34	6.38	positive
120	2	2	43	1	55	Female	m	5*4.5*2	4	3	1	IV	2.08	57.2	positive
121	2	2	8	1	60	Male	d	11*9*1.2	4	3	0	IIIC	5.24	＜2	negative
122	8	6	26	1	55	Male	m	2*1*0.8	4	2	0	IIIA	13.64	42.8	positive
123	2	1	2	1	71	Male	m	5*3*0.8	4	3	0	IIIC	3.34	271.11	positive
124	2	6	86	1	69	Female	i	5*4*1	4	1	0	IIIA	2.37	8	negative
125	4	2	88	0	45	Male	i	4*2*0.8	2	2	0	IIB	3.1	10.28	negative
126	6	6	37	1	77	Male	d	6.5*6*1.5	4	2	0	IIIB	1.99	26.33	negative
127	8	8	18	1	65	Male	i	11*10*1.5	4	3	0	IIIC	1.2	28.44	positive
128	3	10	7	1	69	Male	i	8.5*3.5*2	4	1	0	IIIA	2.51	35.55	positive
129	4	4	88	0	57	Male	i	5*4*1.2	4	3	0	IIIB	1.73	11.22	negative
130	12	3	25	1	58	Male	i	5.5*1.5*1.3	4	3	0	IIIC	29.3	2182.66	positive
131	1	6	88	0	66	Male	m	8*7*1.2	4	3	0	IIIB	7.31	43.76	negative
132	1	6	88	0	49	Female	i	2.2*2*0.6	1	2	0	IIA	1.89	20.46	negative
133	8	3	53	1	61	Male	i	2*1.7*1.5	4	2	0	IIIA	0.69	9.35	positive
134	4	8	42	1	37	Female	d	6.5*4.5*1.3	4	1	0	IIIA	1.21	9.98	positive
135	12	8	88	0	43	Male	i	6.5*3.7*1	4	2	0	IIIA	1.17	489.14	positive
136	8	-	53	1	54	Male	i		4	3	0	IIIB	3.13	10.67	positive
137	12	-	2	1	64	Male	d		4	3	0	IIIC	34.4	180.49	negative
138	2	6	87	0	56	Female	d	8*7*1.5	4	3	0	IIIB	3.79	67.18	negative
139	4	2	87	0	61	Male	d	6*5.5*1	4	3	0	IIIB	2	48.21	negative
140	12	2	8	1	76	Male	i	8*7*1	3	3	0	IIIB	27.75	180.31	unknown
141	6	8	87	0	52	Male	d	7*7*1	4	1	0	IIIA	1.38	9.77	positive
142	2	8	87	0	59	Female	i	7*7*0.6	4	2	0	IIIA	1.1	＜2	negative
143	12	-	17	1	41	Male	i	5.5*4*2	4	3	0	IIIC	1.38	20.51	negative
144	12	-	25	1	45	Female	d	14*13*1	4	3	0	IIIC	0.82	7.71	positive
145	8	8	86	0	63	Female	i	12*12*2	4	2	0	IIIA	1.65	19.47	negative
146	2	4	8	1	37	Female	m	7*7*1.4	4	1	0	IIIB	0.58	6.46	positive
147	8	8	86	0	44	Male	d		2	2	0	IIB	0.99	<2	negative
148	9	8	39	1	65	Male	i	2.5*2*1	3	2	0	IIIA	1.98	310.37	unknown
149	6	8	86	0	54	Male	i	4.5*3*1.3	4	1	0	IIIA	1.27	<2	negative
150	6	6	36	1	66	Male	i	4.5*3*1	4	2	1	IV	2.41	5.41	positive
151	9	6	16	1	53	Female	d	5*3.5*1.2	4	2	0	IIIA	0.5	16.05	positive
152	9	4	33	1	60	Male	i	6*6*3	4	3	1	IV	2.87	8.81	positive
153	8	4	12	1	75	Female	i	10*6*1.2	4	3	0	IIIC	1.79	101.11	positive
154	12	8	85	0	58	Male	i	3*3*1.2	4	1	0	IIIA	1.35	4.17	positive
155	12	10	85	0	50	Female	d	14*11*1.6	4	3	0	IIIC	＜0.50	5.62	positive
156	12	8	9	1	63	Male	d	13*10*1.5	4	3	0	IIIC	2.22	264.72	positive
157	12	4	17	1	60	Male	m	12.5*10*1.2	3	1	0	IIB	154.58	6.64	positive
158	4	6	84	0	54	Male	d	4.5*4.6*1.6	4	1	0	IIIB	4.25	5.5	negative
159	12	-	84	0	72	Female	i	4*3*0.8	4	1	0	IIIA	1.27	16.95	positive
160	2	4	30	1	52	Female	d	6*2.5*1.2	4	2	0	IIIA	2665.2	22.78	positive
161	12	6	0	1	54	Male	i	4*3.8*1	4	3	0	IIIB	14.31	2972.96	positive
162	4	2	57	1	68	Male	i	5*4.8*1.5	4	2	0	IIIA	2.62	23.7	positive
163	1	4	36	1	50	Male	i	3*2.5*0.8	4	1	0	IIIA	2.44	7.31	negative
164	9	8	37	1	70	Male	i	1.5*1*0.7	2	1	0	IIA	6.91	21.71	positive
165	3	8	12	1	60	Female	m	5.2*2.5*1.5	4	3	0	IIC	<0.5	3.76	positive
166	12	-	83	0	63	Male	i	6.5*5.5*1.2	2	1	0	IIA	4.82	17.79	positive
167	12	2	54	1	77	Male	i	7*6*2	4	2	0	IIIB	1.83	13.33	positive
168	8	4	14	1	60	Male	i	2.6*2*2	3	3	0	IIIB	7.2	<2	positive
169	9	2	24	1	43	Female	d	15*13*1.2	4	3	1	IV	1.03	10.18	positive
170	12	9	83	0	61	Female	i	13*12*1.5	4	1	0	IIIA	0.82	33.34	positive
171	12	8	83	0	30	Male	d	14*14*1.4	4	2	0	IIIA	1.56	12.28	positive
172	12	2	4	1	50	Male	m	7*3*2	4	2	1	IV	2.76	>12000	negative
173	8	8	83	0	49	Male	d	3.5*3.5*0.7	4	1	0	IIIA	2.23	8.73	negative
174	1	8	11	1	42	Female	d	2.5*2*1	4	3	1	IV	97.62	233.48	negative
175	8	6	83	0	75	Male	d	7*5.5*0.8	4	1	0	IIIA	2.9	22.95	positive
176	8	8	42	1	56	Male	d	8*7*2	4	3	0	IIIB	5.93	49.39	positive
177	12	-	20	1	79	Male	d	5*4*1.8	4	2	0	IIIA	1.29	4.64	positive
178	12	6	17	1	66	Male	m	2.5*2.5*1.2	4	2	1	IV	2.26	21.15	positive
179	12	8	82	0	45	Male	m	5.5*4.5*1	4	3	0	IIIB	2	6.45	positive
180	8	8	30	1	63	Male	m	6*4.5*0.9	4	3	0	IIB	9.64	2133.29	positive
181	6	8	82	0	60	Male	d	3*2.5*1	4	1	0	IIIA	2.84	13.37	negative
182	4	8	82	0	59	Female	i	10*6*2	4	2	0	IIIA	2.21	40.85	negative
183	8	8	18	1	58	Male	m	6*4.5*1	4	3	0	IIIB	0.89	8.31	positive
184	9	8	25	1	46	Male	d	6*4.8*1.5	4	3	0	IIIC	2.15	5.05	negative
185	8	0	31	1	71	Male	i	5*4.7*3	4	3	0	IIIC	0.84	19.16	positive
186	10	6	1	1	68	Female	d	7.5*6*1.5	4	2	0	IIIA	4.68	12.17	negative
187	8	8	82	0	50	Male	i	6*4.5*1.2	4	3	0	IIIC	2.02	15.26	negative
188	2	4	81	0	64	Female	d	5.5*5*1.7	4	2	0	IIIA	1.02	2.84	negative
189	2	1	81	0	63	Male	i	7*6*2	4	2	0	IIIA	2.03	6.09	negative
190	2	4	81	0	47	Male	d	2.5*2*0.5	4	2	0	IIA	1.64	10.77	positive
191	8	8	81	0	55	Male	i	5.5*3*1	4	2	0	IIIA	1.68	238.15	negative
192	8	3	6	1	50	Female	d	8*6*1.5	4	3	0	IIIC	1.18	12.86	unknown
193	4	2	24	1	53	Male	d	7*7*2.5	4	1	0	IIIB	1.29	9.08	negative
194	10	8	5	1	59	Male	d	5*3.5*1.5	4	3	0	IIIB	15.96	936.93	positive
195	1	0	80	0	65	Male	i	2*2*0.5	2	1	0	IIA	2.01	8.59	positive
196	12	1	33	1	62	Male	i	4*3.5*2	4	3	0	IIIB	99.93	32.13	positive
197	11	2	16	1	65	Male	i	5.5*5*2	4	3	0	IIIB	1.14	58.36	positive
198	10	2	3	1	59	Male	m	7.5*6*1.5	3	3	0	IIIB	1.13	82.83	positive
199	-	0	77	0	63	Male		7*6*2	4	1	0	IIIA	3.38	32.63	negative
200	12	2	13	1	62	Male	i	2*2*1.5	4	3	0	IIIB	2.52	18.94	negative
201	8	8	77	0	51	Female	d	4.2*3.5*1.7	4	2	0	IIIA	1.82	7.37	positive
202	12	2	10	1	60	Male	i	5.2*4.8*1	4	3	0	IIIC	2.97	2.38	positive
203	4	6	77	0	51	Male	d	6*4.5*1.2	4	1	0	IIIA	3.1	33.84	positive
204	12	4	66	1	54	Male	i	4.5*4*3	4	2	0	IIIA	13.37	235.08	negative
205	9	8	5	1	58	Female	d	10*9.5*1.5	4	3	1	IV	<0.5	76.31	unknown
206	12	2	75	0	69	Female	i	3*2*1	4	1	0	IIIA	2.25	＜2.00	positive
207	12	10	75	0	68	Male	d	5*4.5*3	4	2	0	IIIA	13.4	364.48	positive
208	12	8	5	1	32	Male	d	6*5*2	4	2	0	IIIA	0.68	5	negative
209	12	3	8	1	66	Male	i	5*4.5*2.2	4	3	1	IV	3.44	6.3	positive
210	8	0	74	0	70	Male	i	3.4*3*1.2	4	2	0	IIIA	1	<2	positive
211	9	10	74	0	77	Female	i	5.5*4*1.8	4	2	0	IIIB	11.53	490.18	positive
212	8	6	74	0	52	Male	i	5.5*4*1.7	4	2	0	IIIB	8.36	152.44	positive
213	8	2	72	0	64	Male	m	4*4*1	4	2	0	IIIA	2.05	43.34	positive
214	12	3	8	1	77	Male	i	7.5*5.6*2.1	4	3	0	IIIB	3.32	204.46	positive
215	9	4	15	1	74	Female	i	5*5*1.8	4	2	0	IIIA	0.92	＜2	negative
216	6	8	75	0	52	Male	i	9*9*1.7	4	1	0	IIIA	2.43	24.76	positive
217	10	2	14	1	66	Male	i	3.5*3*1	4	3	0	IIIB	25.13	44.79	negative
218	12	8	71	0	72	Male	i	4*4*1.1	4	1	0	IIIA	1.44	3.34	negative
219	12	8	19	1	69	Male	m	8*5*1.1	4	3	0	IIIB	2.2	<2	negative
220	12	6	70	0	76	Male	d	4.5*4*2	4	1	0	IIIA	1.49	159.06	negative
221	-	8	70	0	32	Female	d	4*4*1.8	4	1	0	IIIA	0.65	9.28	negative
222	8	8	69	0	62	Male	d	7*6.5*1.5	4	2	0	IIIA	0.78	4.32	negative
223	8	4	67	0	46	Male	m	6*6*2.5	4	3	0	IIIB	1.97	48.75	negative
224	4	-	65	0	64	Male	d	6*5.5*1	4	0	0	IIB	1.78	3.73	negative
225	12	-	43	1	61	Male	i	8*6*2.8	4	3	0	IIIC	3.46	201.99	negative
226	-	12	2	1	58	Female	d	4*3.8*1.2	4	3	0	IIIC	1.36	4.39	negative
227	12	4	1	1	67	Male	m	9*9*2.5	3	3	1	IV	11.56	1357.61	unknown
228	12	3	60	0	63	Male	i	4*3*2.5	4	3	0	IIIB	4.39	14.48	negative
229	8	-	59	0	66	Male	d	4.5*4*2	4	3	0	IIIB	3.08	133.41	negative
230	8	6	55	0	48	Male	i	2.8*1.6*1	4	3	0	IIIB	5.68	3.85	negative
231	12	6	24	1	75	Female	d	10*8*1.8	4	3	1	IV	3.58	3.84	unknown
232	12	2	55	0	77	Female	i	7*5.5*1.5	4	1	0	IIIA	10.74	1122.98	negative
233	12	12	26	1	60	Male	d	14*6*1.5	4	2	0	IIA	16.8	39.15	negative
234	9	6	54	0	52	Male	d	6*5*1	4	3	0	IIIC	1.83	58.78	negative
235	10	8	54	0	65	Male	i	7*6*1.5	4	1	0	IIIA	3.06	＜2.00	negative
236	12	6	52	0	61	Male	i	2.7*2.1*1.3	3	2	0	IIIA	2.94	4.87	negative
237	8	2	107	1	63	Male	i	3*2.5*1.5	4	2	0	IIIA	2.05	68.2	unknown
238	3	8	51	0	68	Male	d	8.5*6.5*2	3	1	0	IIB	2.95	22.63	negative
239	10	8	51	0	65	Female	i	5*4*1.2	4	1	0	IIIA	1.08	12.41	positive
240	12	12	16	1	55	Male	d	4*3*2	4	3	0	IIIB	208.67	3085.61	negative
241	9	8	49	0	28	Male	d	10.5*7.5*1.3	4	3	0	IIIC	2.19	387.59	negative
242	12	1	22	1	71	Male	i	3.5*2.5*1	4	3	0	IIIC	5.2	9.03	positive
243	8	4	20	1	79	Male	d	9.2*7*1	4	3	0	IIIB	5.86	2057.2	positive
244	8	4	48	0	70	Male	i	3*2*1	4	2	0	IIIB	2.51	41.33	positive
245	12	3	19	1	48	Male	i	4.5*4*2.5	4	2	0	IIIC	15.15	2641.54	positive
246	10	2	3	1	79	Male	d	10*8*1	4	3	0	IIIB	25.08	5695.65	positive
247	8	-	12	1	53	Female	d	4.5*3*2	4	3	1	IV	5.63	7.06	negative
248	10	6	45	0	67	Male	i	6*4*1.5	4	3	0	IIIB	4.93	118.47	negative
249	2	8	43	0	46	Female	d	3.5*2*1.7	4	1	0	IIIA	1.16	6.48	negative
250	8	8	3	1	73	Male	m	8.9*5*1.2	4	3	1	IV	1.45	5.36	unknown
251	8	8	8	1	74	Female	m	6*6*1.5	4	0	0	IIIA	0.8	36.55	negative
252	12	6	40	0	65	Male	i	5*4*1.4	4	1	0	IIIB	8.91	7.6	negative
253	8	8	23	1	60	Female	d	2.9*1.5*1.5	4	1	0	IIIA	3.97	6.23	negative
254	6	6	40	0	69	Male	i	4*2.8*1	4	0	0	IIIB	6.59	6.01	negative
255	12	8	39	0	75	Female	d	4.5*4*1.5	4	3	0	IIIB	0.96	14.42	negative
256	8	8	39	0	86	Female	i	8*7*2.8	4	0	0	IIB	13	406.89	negative
257	8	2	14	1	82	Male	m	7*6*1	4	0	0	IIB	7.79	1010.22	positive
258	12	8	39	0	53	Female	d	3*2*2	2	0	0	IB	1.4	3.32	negative
259	12	2	33	1	67	Male	i	4.5*3.5*1.5	3	0	0	IIA	1.59	16.74	positive
260	2	6	37	0	69	Male	m	9*5.8*3.3	4	0	0	IIIA	4.16	＜2	negative
261	12	12	36	0	45	Female	d	5*5*2	4	0	1	IV	0.89	<2	positive
262	8	9	8	1	52	Female	d	15*11.5*1.5	4	3	1	IV	1.27	15.9	positive
263	8	4	32	1	67	Male	i	7*6.5*2	4	2	0	IIIA	1.15	2.37	negative
264	12	6	34	0	67	Male	m	6*5*0.5	4	2	0	IIIA	0.89	7.12	negative
265	12	8	7	1	76	Male	d	12.5*4*1	3	3	0	IIIB			negative
266	8	8	33	0	78	Male	i	3.7*3.5*1	3	2	0	IIIA	3.26	5.56	negative
267	12	6	32	0	78	Male	i	13*5*2	4	0	0	IIB	384.67	4.05	negative
268	4	4	32	0	84	Male	i	7*7*1.5	4	0	0	IIB	3.14	15.12

## Sheet: Supplementary table 2
Supplementary table 2: Differentially expressed proteins after GPx2 knockdown in NGUC-4 GC cells.
Protein IDs	Gene Name	shGPx2_53/control	Regulation	P value
Q16719	KYNU	2.11434	UP	0.0069653
Q12797	ASPH	1.7444	UP	0.00426143
P51970	NDUFA8	1.4861	UP	9.92835e-05
O95299	NDUFA10	1.48002	UP	0.0385723
P41227;Q9BSU3	NAA10; NAA11	1.45898	UP	0.00121906
Q14697	GANAB	1.44251	UP	0.000259606
P06737	PYGL	1.42279	UP	0.00997824
P35080	PFN2	1.4216	UP	0.0498161
Q96JJ7	TMX3	1.41385	UP	0.00456942
Q08379	GOLGA2	1.4124	UP	0.00276865
Q9UBU9	NXF1	1.38694	UP	0.0117786
P00966	ASS1	1.38665	UP	0.00843615
A6NDG6	PGP	1.38268	UP	0.0328234
Q8TBQ9	TMEM167A	1.38086	UP	0.0376404
Q13148	TARDBP	1.3774	UP	0.0223268
O94925	GLS	1.37602	UP	0.00823813
P78382	SLC35A1	1.36542	UP	0.026882
P14314	PRKCSH	1.34647	UP	0.0195093
Q14137	BOP1	1.33978	UP	0.00808706
Q9Y316	MEMO1	1.33612	UP	0.0484962
P40938	RFC3	1.33116	UP	0.0288935
Q00688	FKBP3	1.3269	UP	0.00591286
Q1KMD3	HNRNPUL2	1.31617	UP	0.00372038
Q99986	VRK1	1.31045	UP	0.0247833
O00483	NDUFA4	1.30883	UP	0.0294338
Q9UI09	NDUFA12	1.30502	UP	0.025935
P52209	PGD	1.29847	UP	0.0369254
P08195	SLC3A2	1.29708	UP	0.00799523
P28331	NDUFS1	1.2918	UP	0.0142947
P25789	PSMA4	1.28707	UP	0.00598254
Q9H9Y6	POLR1B	1.28552	UP	0.009567
A8K2U0	A2ML1	1.28403	UP	0.00111506
Q9P0J0	NDUFA13	1.28331	UP	0.0206339
Q9GZZ1	NAA50	1.27455	UP	0.0116033
Q9BSD7	NTPCR	1.27259	UP	0.0151178
Q16576	RBBP7	1.27078	UP	0.0437461
Q96HE7;Q86YB8	ERO1A	1.26991	UP	0.033284
O75489	NDUFS3	1.26352	UP	0.0496287
P30520	ADSS2	1.26253	UP	0.000582742
P42696	RBM34	1.26203	UP	0.0137018
Q9NZJ9;A0A024RBG1;Q96G61;Q8NFP7	NUDT4; NUDT4B	1.25442	UP	0.000257709
Q8TEX9	IPO4	1.25277	UP	0.00124522
P11310	ACADM	1.24886	UP	0.0318725
Q15397	PUM3	1.24729	UP	0.0423491
Q99598	TSNAX	1.24348	UP	0.0261988
Q9Y6N5	SQOR	1.24132	UP	0.0085809
P16070	CD44	1.24071	UP	0.025028
Q709C8	VPS13C	1.24067	UP	0.0162755
O75223	GGCT	1.23819	UP	0.00225698
P16403	H1-2	1.23008	UP	0.042284
P31939	ATIC	1.22997	UP	0.0477509
P30405	PPIF	1.22639	UP	0.0257694
O43252	PAPSS1	1.22571	UP	0.048565
P21266;P28161	GSTM3	1.22489	UP	0.0244271
Q6L8Q7	PDE12	1.22326	UP	0.0359711
O75306	NDUFS2	1.22324	UP	0.00551548
Q13126	MTAP	1.22289	UP	0.0141004
Q9H223	EHD4	1.21934	UP	0.00962504
P49821	NDUFV1	1.21812	UP	0.00217088
P82650	MRPS22	1.2171	UP	0.00169596
P61201	COPS2	1.21525	UP	0.0227234
Q9UMS4	PRPF19	1.21435	UP	0.007265
P12429	ANXA3	1.21411	UP	0.00436177
Q16718	NDUFA5	1.21384	UP	0.0436174
O43396	TXNL1	1.21352	UP	0.0391941
Q9H4M9;Q9NZN4	EHD1	1.21105	UP	0.0122856
Q7Z4H3	HDDC2	1.20631	UP	0.00354203
Q9P2E9	RRBP1	1.2053	UP	0.0145265
Q96DI7	SNRNP40	1.20458	UP	0.0377757
P30740;P50452;P50453;O75830	SERPINB1	0.829555	DOWN	0.0265201
P51648	ALDH3A2	0.827976	DOWN	0.0228183
Q9ULC5;Q9UKU0	ACSL5	0.825377	DOWN	0.00100598
Q9Y4P3	TBL2	0.824413	DOWN	0.0154665
P36507	MAP2K2	0.823876	DOWN	0.0189658
O14656	TOR1A	0.821324	DOWN	0.0485744
P18085	ARF4	0.819524	DOWN	0.0134749
Q01415	GALK2	0.818926	DOWN	0.0337661
P55010	EIF5	0.818897	DOWN	0.0153889
P14091	CTSE	0.816995	DOWN	0.0380837
Q6NUK1	SLC25A24	0.815649	DOWN	0.0332932
P06280	GLA	0.811982	DOWN	0.0145468
Q9UKM9	RALY	0.811099	DOWN	0.0100811
O00442	RTCA	0.808255	DOWN	0.00832423
O43488	AKR7A2	0.807916	DOWN	0.0288658
P05091	ALDH2	0.805698	DOWN	0.0226522
O94811	TPPP	0.804104	DOWN	0.00101091
P49354	FNTA	0.799531	DOWN	0.0348996
P28482	MAPK1	0.796196	DOWN	0.00679455
P09327;O75366	VIL1	0.794916	DOWN	0.0131658
P27144	AK4	0.793859	DOWN	0.0350671
P80217	IFI35	0.79323	DOWN	0.0371726
Q9ULV0	MYO5B	0.792499	DOWN	0.0226333
Q9Y3B3	TMED7	0.787975	DOWN	0.0233116
O14880	MGST3	0.787343	DOWN	0.0498321
O14653	GOSR2	0.787107	DOWN	0.0153008
P30533	LRPAP1	0.78329	DOWN	0.0284622
Q5T6V5	C9orf64	0.781315	DOWN	0.0429171
Q16658	FSCN1	0.775376	DOWN	0.000787891
P50583	NUDT2	0.769831	DOWN	0.029422
Q8TEM1	NUP210	0.764217	DOWN	0.0228574
O95571	ETHE1	0.762187	DOWN	0.00573203
Q7Z4W1	DCXR	0.752327	DOWN	0.00493804
Q9NQX3	GPHN	0.74684	DOWN	0.0268118
Q63HN8	RNF213	0.743707	DOWN	0.00485542
Q9Y3Z3	SAMHD1	0.741117	DOWN	0.010561
P08237	PFKM	0.741019	DOWN	0.00151498
Q9BQI0	AIF1L	0.738131	DOWN	0.0450519
Q8WXF1	PSPC1	0.738009	DOWN	0.0270605
Q9NRK6	ABCB10	0.729751	DOWN	0.0224432
Q16706;P49641	MAN2A1	0.72582	DOWN	0.0366743
P15941	MUC1	0.725779	DOWN	0.00467682
Q92828	CORO2A	0.725715	DOWN	0.0230353
P78406	RAE1	0.720527	DOWN	0.0411846
O95994;Q8TD06	AGR2	0.713705	DOWN	0.0260902
Q6NUM9	RETSAT	0.712087	DOWN	0.00284222
Q14573	ITPR3	0.701053	DOWN	0.000938356
P21926	CD9	0.700337	DOWN	0.0117838
P37802;Q9UI15	TAGLN2	0.698557	DOWN	0.0324533
Q7Z406	MYH14	0.697886	DOWN	0.00902181
O60825;Q16875;P16118;Q16877	PFKFB2	0.696809	DOWN	0.00314307
P36952	SERPINB5	0.695581	DOWN	0.00231148
O95154	AKR7A3	0.691053	DOWN	0.0066627
O75367;Q9P0M6	MACROH2A1	0.690257	DOWN	0.0102498
P15144	ANPEP	0.688381	DOWN	0.00723892
Q8N2K0	ABHD12	0.684247	DOWN	0.006739
Q8NBQ5	HSD17B11	0.65598	DOWN	0.0228078
Q8WTS6	SETD7	0.648446	DOWN	0.00313373
Q99570	PIK3R4	0.6466	DOWN	0.000903675
P61457	PCBD1	0.64617	DOWN	0.0338661
Q08722	CD47	0.64291	DOWN	0.00320778
P26038	MSN	0.640632	DOWN	0.00379122
Q8N335	GPD1L	0.637955	DOWN	0.0226855
Q01518	CAP1	0.629729	DOWN	0.00767193
Q9Y490;Q9Y4G6	TLN1	0.616805	DOWN	0.000477243
Q9HCY8	S100A14	0.615731	DOWN	0.0279774
P15924	DSP	0.578728	DOWN	0.000184598
P51580	TPMT	0.558769	DOWN	0.0048068
Q8IVT2	MISP	0.544319	DOWN	0.00387571
O00748;P22303;Q5XG92	CES2	0.52874	DOWN	0.000579683
Q9UN37	VPS4A	0.498117	DOWN	0.0382501
P17931	LGALS3	0.483574	DOWN	0.0178812
P50416;Q92523	CPT1A	0.472366	DOWN	0.00101363
P15291	B4GALT1	0.432311	DOWN	0.00483349
A6NKG5	RTL1	0.427903	DOWN	0.00289029
P60903	S100A10	0.400171	DOWN	0.0105958
P00558;P07205	PGK1	0.254837	DOWN	4.92704e-06
P18283	GPX2	0.167442	DOWN	7.10137e-05
